# Supplementary material for: Identification of a novel type II-C Cas9 from the fish pathogen Flavobacterium psychrophilum
Source: Front Microbiol. 2023 Jun 15;14:1181303. doi: 10.3389/fmicb.2023.1181303 (PMC10309648; doi:10.3389/fmicb.2023.1181303)
Supplement: Supplementary file 1 [file Table_1.XLS]

## Sheet: screen
Supplementary Table S1 - Cas proteins of type II-C loci in Flavobacterium psychrophilum. (Column A) List of Flavobacterium psychrophilum strains; bold, representative strain selected for the FpCas9 multiple sequence alignment and FpCas9 tree reconstruction; red, the strain that harbors a Fp1Cas9 or Fp1Cas9 fragments; green, the strain harbors an intact Fp2Cas9; blue, the strain doesn't harbor any…
strain	Assembly	FpCas9 length	FpCas9 incomplete	FpCas1 length	FpCas1 incomplete	FpCas2 length	FpCas2 incomplete
JIP02/86	GCA_000064305.2	1354		298		115
CSF259-93	GCA_000739395.1	1354		298		115
FPG101	GCA_000754365.1	1354		298		115
FPG3	GCA_000754405.1	834	incomplete	0		0
950106-1/1	GCA_000767095.1	0		298		115
THC 02-90	GCA_000801615.1	0		298		115
CR	GCA_000801625.1	1328	incomplete	298		115
CSF-259-93	GCA_000801635.1	1224	incomplete	298		115
CN	GCA_000801645.1	1244	incomplete	298		115
TN	GCA_000801695.1	0		183	incomplete	115
TR	GCA_000801715.1	0		298		115
V4-24	GCA_000831185.1	0		298		115
v4-33	GCA_000831205.1	0		298		115
V3-5	GCA_000831225.1	0		298		115
5	GCA_000971575.2	1354		298		115
MH1	GCA_000971605.2	1354		298		115
PG2	GCA_000971645.2	1354		298		115
VQ50	GCA_000971685.2	1354		298		115
3	GCA_000971735.2	1354		298		115
4	GCA_000971785.2	1354		298		115
KTEN-1510	GCA_001485515.1	0		298		61	incomplete
Pullman	GCA_001510795.1	1354		0		0
17830	GCA_001510855.1	1354		298		115
11754	GCA_001510875.1	1354		298		115
FPG87	GCA_001887135.1	1354		298		115
FPG103	GCA_001887145.1	1354		298		115
FPG48	GCA_002150145.1	1354		298		115
FPG92	GCA_002150215.1	1354		298		115
FPG1W08	GCA_002150245.1	1354		298		115
FPG10	GCA_002150255.1	1354		298		115
FPG102	GCA_002150295.1	1354		298		115
SSADA-1411	GCA_002207815.1	0		182	incomplete	74	incomplete
ATCC 49418	GCA_002217405.1	0		0		0
S2_003_000_R2_17	GCA_003243255.1	0		0		0
V1-20	GCA_003433315.1	0		298		115
V2-20	GCA_003433335.1	0		298		115
V4-28	GCA_003433355.1	0		298		115
10	GCA_003732575.1	1354		298		115
IWL08	GCA_003788665.1	1354		298		115
NNS1-1804	GCA_006777745.1	0		298		115
NNS2-1804	GCA_006777825.1	0		298		115
NNS4-1804	GCA_006777945.1	0		0		0
NNS5-1804	GCA_006778065.1	0		298		115
NNS6-1804	GCA_006778185.1	0		298		115
NNS7-1804	GCA_006778265.1	0		0		0
KKAC-1706	GCA_006778345.1	0		298		115
KKOK-1706	GCA_006778465.1	1542		298		115
KHIR-1705	GCA_006778585.1	1542		298		115
CN06	GCA_009730675.1	1354		298		115
FPS-S6	GCA_013343175.2	1354		298		115
160401-1/5N	GCA_013343195.3	1354		298		115
FPRT1	GCA_013426055.1	1354		269		115
strain 950106-1/1	GCA_013457195.1	1181	incomplete	298		86	incomplete
FPS-P1	GCA_015272545.1	0		298		115
FPS-P3	GCA_015272565.1	1354		298		115
FPS-R9	GCA_015272595.1	1528		298		115
FPS-G2	GCA_015272605.1	0		0		0
V46	GCA_015272635.1	1354		298		115
FPS-R7	GCA_016803475.1	1354		298		115
FPS-F15	GCA_016803495.1	821	incomplete	298		115
FPS-G1	GCA_016803515.1	1354		298		115
F164	GCA_016803535.1	1354		0		0
010418-2/1	GCA_016803555.1	821	incomplete	298		115
141127-1/2N	GCA_016803575.1	1354		298		115
990512-1/2A	GCA_016803595.1	821	incomplete	298		115
160401-1/5M	GCA_016803615.1	1354		298		115
030522-1/1	GCA_016803635.1	1354		298		115
FPS-S9	GCA_016803655.1	1354		298		115
FPS-F27	GCA_016803675.1	821	incomplete	298		115
FPS-F16	GCA_016803695.1	821	incomplete	298		87	incomplete
FPS-S11A	GCA_016803715.1	1354		298		115
FPS-S10	GCA_016803735.1	1354		298		115
K9/00	GCA_016803755.1	1354		298		115
FPS-S11B	GCA_016803775.1	1354		298		115
P7-7B/10	GCA_016803795.1	1354		298		115
P15/8B-11	GCA_016803815.1	821	incomplete	298		87	incomplete
P30-2B/09	GCA_016804065.1	1354		298		115
FPS-D10	GCA_016804085.1	1354	incomplete	0		0
FPS-D15	GCA_016804105.1	215	incomplete	298		115
FPS-F30	GCA_016804145.1	1354		298		115
FPS-F32	GCA_016804165.1	821	incomplete	298		115
FPS-F33	GCA_016804185.1	821	incomplete	298		115
FPS-F22	GCA_016804205.1	0		0		0
FPS-F21	GCA_016804225.1	0		0		0
FPS-D2	GCA_016878935.1	1354		298		115
CN46	GCA_019774575.1	1548		298		115
CN38	GCA_019774595.1	1356		298		115
96205 J	GCA_020565045.1	1354		298		115
96206	GCA_020565105.1	1354		298		115
97708	GCA_020565145.1	1352		298		115
97705	GCA_020565175.1	1548		298		115
96206 L	GCA_020565185.1	1354		298		115
97713	GCA_020565195.1	1354		298		115
97714	GCA_020565305.1	1354		298		115
1729 z	GCA_020565335.1	1528		298		115
1730 s	GCA_020565385.1	1528		298		115
2499 s	GCA_020565395.1	1354		298		115
2500 s	GCA_020565425.1	1354		298		115
2501	GCA_020565475.1	1354		298		115
2502 L	GCA_020565545.1	1354		298		115
2503 L	GCA_020565585.1	1354		298		115
2504 s	GCA_020565595.1	1528		298		115
96233	GCA_020565605.1	1548		298		115
96236	GCA_020565665.1	1354		298		115
96239	GCA_020565705.1	1528		298		115
97567	GCA_020565725.1	1528		298		115
97564	GCA_020565735.1	1528		298		115
97563	GCA_020565745.1	1528		298		115
97568	GCA_020565885.1	1528		298		115
97569	GCA_020565895.1	1528		298		115
97570	GCA_020565925.1	1528		298		115
97572	GCA_020565935.1	1528		298		115
97571	GCA_020565985.1	1528		298		115
97574	GCA_020566005.1	1528		298		115
97577	GCA_020566025.1	1354		298		115
97579	GCA_020566035.1	1528		298		115
97583	GCA_020566065.1	1528		298		115
97581	GCA_020566075.1	1528		298		115
97584	GCA_020566085.1	1528		298		115
97585	GCA_020566125.1	1354		298		115
97587	GCA_020566135.1	1528		298		115
97588	GCA_020566165.1	1528		298		115
6739-07-01	GCA_020566175.1	1354		298		115
6739/3a	GCA_020566205.1	1354		298		115
6739/13	GCA_020566215.1	1354		298		115
6739-10-01	GCA_020566265.1	1354		298		115
jikry 4	GCA_020566325.1	1528		298		115
6739/18	GCA_020566375.1	1354		298		115
jikry 5	GCA_020566395.1	1528		298		115
6739/19	GCA_020566425.1	1354		298		115
98244 s	GCA_020566445.1	1528		298		115
98247 s	GCA_020566505.1	1528		298		115
98256 s	GCA_020566535.1	1528		298		115
98752 s	GCA_020566545.1	1528		298		115
98253 s	GCA_020566565.1	1528		298		115
98753	GCA_020566645.1	1354		298		115
99096 s	GCA_020566675.1	1354		298		115
98754	GCA_020566695.1	1354		298		115
99093	GCA_020566725.1	1354		298		115
99090	GCA_020566735.1	1354		298		115
165	GCA_020566785.1	1354		298		115
1349-M9b	GCA_020566805.1	1354		298		115
2792	GCA_020566835.1	1354		298		115
1350-M11	GCA_020566855.1	1354		298		115
2793	GCA_020566925.1	1354		298		115
1482	GCA_020566935.1	1354		298		115
4211	GCA_020567005.1	1354		298		115
8888	GCA_020567025.1	1542		298		115
4212	GCA_020567035.1	1354		298		115
9333 z	GCA_020567105.1	1354		298		115
9335 org	GCA_020567165.1	1354		298		115
9471 s	GCA_020567185.1	0		0		0
9335 z	GCA_020567195.1	1354		298		115
9334 z	GCA_020567245.1	1354		298		115
9472 sl	GCA_020567265.1	1354		298		115
9472 s	GCA_020567325.1	1354		298		115
9711 s	GCA_020567345.1	1354		298		115
SulCav_PC08_3_31_36	GCA_020718145.1	0		0		0
SulCav_GS10_10_31_43	GCA_020718855.1	0		0		0
SulCav_GS09_5_2_31_219	GCA_020720165.1	0		0		0
SulCav_GS09_5_31_126	GCA_020720185.1	0		0		0
SulCav_FS06-10_31_579	GCA_020721545.1	0		0		0
DSM 3660	GCA_900101925.1	834	incomplete	0		0
OSU THCO2-90	GCA_900130145.1	1356		298		115
CH8	GCA_900186345.1	1354		298		115
DK150	GCA_900186365.1	1354		298		115
FI056	GCA_900186375.1	1354		298		115
DK095	GCA_900186385.1	1548		298		115
FI055	GCA_900186395.1	1354		298		115
DK001	GCA_900186405.1	1120	incomplete	298		115
FRGDSA 1882/11	GCA_900186415.1	1528		298		115
DK002	GCA_900186425.1	1354		298		115
CH1895	GCA_900186435.1	1354		298		115
FI070	GCA_900186445.1	1354		298		115
FI146	GCA_900186455.1	1548		298		115
KU 060626-4	GCA_900186475.1	0		0		0
FPC 831	GCA_900186485.1	0		0		0
KU 060626-59	GCA_900186495.1	0		0		0
JIP 16/00	GCA_900186515.1	0		0		0
IT09	GCA_900186525.1	1354		298		115
IT02	GCA_900186545.1	1528		298		115
KU 051128-10	GCA_900186555.1	0		0		0
FI166	GCA_900186565.1	1354		298		115
FPC 840	GCA_900186575.1	0		0		0
JIP 08/99	GCA_900186595.1	0		0		0
KU 061128-1	GCA_900186605.1	0		0		0
LVDJ XP189	GCA_900186645.1	0		0		0
LM-02-Fp	GCA_900186665.1	1354		298		115
LM-01-Fp	GCA_900186685.1	1354		298		115
NO004	GCA_900186755.1	0		298		115
NO014	GCA_900186785.1	1120	incomplete	298		87	incomplete
NO083	GCA_900186805.1	1120	incomplete	298		46	incomplete
NO098	GCA_900186815.1	1538		0		0
NO042	GCA_900186825.1	1528		298		115
5-P18-2.11_S17_R1.fastq.gz	GCA_900609965.1	1354		298		115
9-SE010_S2_R1.fastq.gz	GCA_900609975.1	1354		298		115
3-M2.99_S8_R1.fastq.gz	GCA_900609985.1	1538		298		115
7-SE009_S1_R1.fastq.gz	GCA_900609995.1	1354		298		115
11-SE022_S3_R1.fastq.gz	GCA_900610005.1	1354		298		115
13-SE026_S4_R1.fastq.gz	GCA_900610015.1	1354		298		115
17-SE028_S6_R1.fastq.gz	GCA_900610025.1	1354		298		115
15-SE027_S5_R1.fastq.gz	GCA_900610035.1	1548		298		115
23-SE091_S9_R1.fastq.gz	GCA_900610045.1	1354		298		115
19-SE055_S7_R1.fastq.gz	GCA_900610055.1	1548		298		115
21-SE080_S8_R1.fastq.gz	GCA_900610065.1	1354		298		115
25-SE117_S10_R1.fastq.gz	GCA_900610075.1	1354		298		115
29-SE328_S12_R1.fastq.gz	GCA_900610085.1	1528		298		115
31-SE409_S13_R1.fastq.gz	GCA_900610095.1	1354		298		115
27-SE164_S11_R1.fastq.gz	GCA_900610105.1	1354		298		115
37-SE477_S17_R1.fastq.gz	GCA_900610115.1	1354		298		115
33-SE474_S14_R1.fastq.gz	GCA_900610125.1	1528		298		115
35-SE476_S15_R1.fastq.gz	GCA_900610135.1	1354		298		115
39-SE482_S18_R1.fastq.gz	GCA_900610145.1	1354		298		115
41-SE483_S19_R1.fastq.gz	GCA_900610155.1	1354		298		115
47-SE554_S13_R1.fastq.gz	GCA_900610165.1	1354		298		115
43-SE552_S2_R1.fastq.gz	GCA_900610175.1	1354		298		115
45-SE553_S11_R1.fastq.gz	GCA_900610185.1	1354		298		115
49-SE555_S21_R1.fastq.gz	GCA_900610195.1	1354		298		115
53-SE557_S24_R1.fastq.gz	GCA_900610205.1	1354		298		115
51-SE556_S6_R1.fastq.gz	GCA_900610215.1	1354		298		115
59-SE560_S12_R1.fastq.gz	GCA_900610225.1	1354		298		115
55-SE558_S1_R1.fastq.gz	GCA_900610235.1	1354		298		115
61-SE561_S10_R1.fastq.gz	GCA_900610245.1	1354		298		115
63-SE562_S15_R1.fastq.gz	GCA_900610255.1	1354		298		115
65-SE563_S14_R1.fastq.gz	GCA_900610265.1	1354		298		115
57-SE559_S3_R1.fastq.gz	GCA_900610275.1	1354		298		115
73-SE567_S5_R1.fastq.gz	GCA_900610285.1	1354		298		115
71-SE566_S4_R1.fastq.gz	GCA_900610295.1	1354		298		115
69-SE565_S22_R1.fastq.gz	GCA_900610305.1	0		0		0
67-SE564_S20_R1.fastq.gz	GCA_900610315.1	1354		298		115
77-SE569_S9_R1.fastq.gz	GCA_900610325.1	1354		298		115
75-SE568_S7_R1.fastq.gz	GCA_900610335.1	1538		298		115
79-SE570_S16_R1.fastq.gz	GCA_900610345.1	1528		298		115
1-H7.00_S16_R1.fastq.gz	GCA_900610355.1	0		298		115
81-SE571_S23_R1.fastq.gz	GCA_900610385.1	1548		298		115
