# Supplementary material for: Identification of a novel type II-C Cas9 from the fish pathogen Flavobacterium psychrophilum
Source: Front Microbiol. 2023 Jun 15;14:1181303. doi: 10.3389/fmicb.2023.1181303 (PMC10309648; doi:10.3389/fmicb.2023.1181303)
Supplement: Supplementary file 2 [file Table_2.XLS]

## Sheet: screen
Supplementary Table S2 - Cas9 proteins and selected Cas proteins of type II-C loci in genus Flavobacterium . (Column A) List of the representative genus Flavobacterium strains. (B) The GenBank assembly accession numbers of bacterial strains. (C) Length of Cas9 orthologs in amino acids. (D) type II CRISPR-Cas subtype inferred from Cas9 similarity and/or cas operon architecture. (E) Cas9 sequences …
strain	Assembly	Cas9 length	Inferred type	Cas9 incompl	Cas1 length	Cas2 length
F. frigoris PS1	GCA_000252125.2	/	/		/	/
F. branchiophilum FL-15	GCA_000253275.1	1473	Type II-C		/	136
F. sp ACAM 123	GCA_000264055.1	1511	Type II-C		304	101
F. sp F52	GCA_000278705.1	/	/		/	/
F. sp CF136	GCA_000282055.1	/	/		/	/
F. sp B17	GCA_000333355.1	/	/		/	/
F. sp WG21	GCA_000335775.1	/	/		/	/
F. sp SCGC AAA160-P02	GCA_000383355.1	/	/		/	/
F. sp SCGC AAA536-P05	GCA_000384835.1	/	/		/	/
F. antarcticum DSM 19726	GCA_000419685.1	/	/		/	/
F. gelidilacus DSM 15343	GCA_000422685.1	/	/		/	/
F. soli DSM 19725	GCA_000422705.1	/	/		/	/
F. daejeonense DSM 17708	GCA_000425425.1	1430	/		/	/
F. denitrificans DSM 15936	GCA_000425445.1	/	/		/	/
F. filum DSM 17961	GCA_000425465.1	1512	/		/	/
F. tegetincola DSM 22377	GCA_000425485.1	/	/		/	/
F. frigidarium DSM 17623	GCA_000425505.1	/	/		/	/
F. suncheonense DSM 17707	GCA_000430025.1	/	/		/	/
F. indicum GPTSA100-9	GCA_000455605.1	/	/		/	/
F. sp JGI 0001001-D01	GCA_000464355.2	/	/		/	/
F. cauense R2A-7	GCA_000498475.1	/	/		/	/
F. enshiense DK69	GCA_000498495.1	/	/		/	/
F. limnosediminis JC2902	GCA_000498535.1	/	/		/	/
F. succinicans LMG 10402	GCA_000611675.1	1472	Type II-C		297	109
F. sasangense DSM 21067	GCA_000686885.1	/	/		/	/
F. seoulense EM1321	GCA_000695795.1	/	/		/	/
F. sp KJJ	GCA_000708595.2	/	/		/	/
F. gilvum EM1308	GCA_000735535.1	/	/		/	/
F. chungangense LMG 26729	GCA_000735715.2	1127	Type II-C		304	101
F. reichenbachii LMG 25512	GCA_000737685.1	/	/		/	/
F. hydatis DSM 2063	GCA_000737695.1	/	/		/	/
F. sp 83	GCA_000744835.1	1436	Type II-C		304	109
F. sp Fl	GCA_000745775.1	/	/		/	/
F. aquatile LMG 4008	GCA_000757385.1	/	/		/	/
F. rivuli WB 3.3-2	GCA_000769825.1	/	/		/	/
F. subsaxonicum WB 4.1-42	GCA_000769935.1	/	/		/	/
F. sp AED	GCA_000812945.1	/	/		/	/
F. sp JRM	GCA_000812985.1	/	/		/	/
F. sp KMS	GCA_000813005.1	/	/		/	/
F. hibernum DSM 12611	GCA_000832125.1	/	/		/	/
F. sp MEB061	GCA_000834715.1	/	/		/	/
F. sp 316	GCA_000967805.1	1291	/		/	/
F. sp ABG	GCA_001027725.1	/	/		/	/
F. sp VMW	GCA_001275605.1	/	/		/	/
F. akiainvivens IK-1	GCA_001278115.1	1351	Type II-C		301	115
F. aquidurense RC62	GCA_001404985.1	/	/		/	/
F. sp Leaf82	GCA_001422725.1	/	/		/	/
F. sp Leaf359	GCA_001423985.1	/	/		/	/
F. sp Root420	GCA_001427905.1	/	/		/	/
F. sp Root186	GCA_001428525.1	/	/		/	/
F. sp Root935	GCA_001429295.1	/	/		/	/
F. sp Root901	GCA_001429765.1	/	/		/	/
F. sp TAB 87	GCA_001529295.1	1352	Type II-C		303	115
F. chilense LMG 26360	GCA_001602525.1	/	/		/	/
F. fryxellicola DSM 16209	GCA_001637185.1	1527	Type II-C		304	101
F. piscis CCUG 60099	GCA_001686925.1	/	/		/	/
F. glycines NBRC 105008	GCA_001686935.1	/	/		/	/
F. crassostreae LPB0076	GCA_001686945.1	1537	Type II-C		298	115
F. commune PK15	GCA_001857965.1	/	/		/	/
F. sp MedPE-SWcel	GCA_001874325.1	/	/		/	/
F. sp 40-81	GCA_001898245.1	1447	Type II-C		299	109
F. sp 38-13	GCA_001899155.1	/	/		/	/
F. columnare TC 1691	GCA_001936395.1	1459	Type II-C		294	109
F. sp ATCC 35103	GCA_001975985.1	1348	Type II-C
F. sp A45	GCA_002001005.1	/	/		/	/
F. sp KBS0721	GCA_002007065.3	/	/		/	/
F. sp LM4	GCA_002017935.1	1448	Type II-C		304	109
F. sp LM5	GCA_002017945.1	/	/		/	/
F. sp FPG59	GCA_002150205.1	/	/		/	/
F. sp AJR	GCA_002156885.1	/	/		/	/
F. davisii 1215	GCA_002204815.1	/	/		/	/
F. oreochromis 1214	GCA_002204835.1	1450	Type II-C		294	109
F. covae 1362	GCA_002204845.1	/	/		/	/
F. sp NLM	GCA_002210235.1	/	/		/	/
F. frigidimaris DSM 15937	GCA_002217275.1	/	/		/	/
F. hercynium DSM 18292	GCA_002217285.1	1127	Type II-C		305	109
F. oncorhynchi CCUG 59446	GCA_002217355.1	/	/		/	/
F. plurextorum CCUG 60112	GCA_002217395.1	/	/		/	/
F. tructae CCUG 60100	GCA_002217475.1	/	/		/	/
F. johnsoniae ATCC 17061	GCA_002221975.1	/	/		/	/
F. araucananum DSM 24704	GCA_002222055.1	/	/		/	/
F. aurantiibacter TH167	GCA_002251775.1	/	/		/	/
F. cyanobacteriorum TH021	GCA_002251835.1	/	/		/	/
F. sp BFFFF1	GCA_002256285.1	/	/		/	/
F. sp BFFFF2	GCA_002256385.1	1440	Type II-C		298	115
F. sp IR1	GCA_002277835.2	1559	Type II-C		298	115
F. sp UBA807	GCA_002296885.1	/	/		/	/
F. sp ACN2	GCA_002303885.1	/	/		/	/
F. sp ACN6	GCA_002304005.1	/	/		/	/
F. sp UBA2787	GCA_002352205.1	1448	Type II-C		294	109
F. sp UBA4197	GCA_002379575.1	1133	Type II-C		299	101
F. sp UBA4098	GCA_002382495.1	/	/		/	/
F. sp UBA4120	GCA_002383055.1	1480	Type II-C		299	109
F. sp UBA4854	GCA_002399805.1	/	/		/	/
F. sp UBA4740	GCA_002403935.1	/	/		299	109
F. sp UBA5153	GCA_002413745.1	1480	Type II-C		299	109
F. sp UBA6203	GCA_002421645.1	/	/		/	/
F. sp UBA6195	GCA_002422095.1	/	/		/	/
F. sp UBA6026	GCA_002427935.1	1480	Type II-C		299	109
F. sp UBA6135	GCA_002428305.1	1123	Type II-C		303	109
F. sp UBA6046	GCA_002429185.1	/	/		/	/
F. sp UBA6031	GCA_002429285.1	/	/		/	/
F. sp UBA6721	GCA_002454195.1	1476	Type II-C		294	109
F. sp UBA7682	GCA_002482945.1	/	/		/	/
F. sp UBA7680	GCA_002482975.1	1379	Type II-C		314	101
F. sp UBA7665	GCA_002483285.1	/	/		/	/
F. sp UBA7663	GCA_002483315.1	/	/		/	/
F. sp SAT130	GCA_002714575.1	1400	Type II-C		302	115
F. sp SAT129	GCA_002715085.1	1122	Type II-C		304	109
F. sp NORP82	GCA_002733185.1	1561	Type II-C		297	115
F. sp 9	GCA_002754195.1	/	/		/	/
F. sp 2	GCA_002754275.1	/	/		/	/
F. sp 11	GCA_002754315.1	/	/		/	/
F. sp FEMGT703F	GCA_002786385.1	/	/		/	/
F. sp 1	GCA_002797935.1	1532	Type II-C		298	130
F. sp 5	GCA_002813295.1	/	/		/	/
F. sp ALD4	GCA_002836475.1	1481	/		/	/
F. croceum DSM 17960	GCA_002917885.1	1473	Type II-C		294	109
F. alvei HR-AY	GCA_002920895.1	1558	Type II-C		302	109
F. granuli DSM 17797	GCA_003003155.1	/	/		/	/
F. magnum HYN0048	GCA_003055625.1	/	/		/	/
F. sp HMWF030	GCA_003061345.1	/	/		/	/
F. sp WLB	GCA_003070725.1	/	/		/	/
F. faecale WV33	GCA_003076455.1	1353	Type II-C		297	115
F. kingsejongi WV39	GCA_003076475.1	/	/		/	/
F. album HYN0059	GCA_003096035.1	/	/		/	/
F. sp 103	GCA_003096795.1	/	/		/	/
F. pallidum HYN0049	GCA_003097535.1	/	/		/	/
F. psychrotolerans RB1R5	GCA_003097635.1	1554	Type II-C		298	115
F. laiguense LB2P30	GCA_003097655.1	1545	Type II-C		298	115
F. sp HTF	GCA_003105115.1	/	/		/	/
F. crocinum HYN0056	GCA_003122385.1	/	/		/	/
F. sediminis MEBiC07310	GCA_003148385.1	1371	Type II-C		298	115
F. hydrophilum IMCC34758	GCA_003202405.1	/	/		/	/
F. cheongpyeongense IMCC34759	GCA_003202435.1	1529			/	/
F. haoranii SZUA-388	GCA_003246205.1	1470	Type II-C		298	129
F. tistrianum GB 56.1	GCA_003254545.1	/	/		/	/
F. sharifuzzamanii A7.6	GCA_003254585.1	/	/		/	/
F. ginsenosidimutans THG 01	GCA_003254625.1	/	/		/	/
F. aquariorum IMCC34762	GCA_003254745.1	/	/		/	/
F. lacus CGMCC 1.12504	GCA_003268815.1	/	/		/	/
F. aciduliphilum DSM 25663	GCA_003268855.1	1130	Type II-C
F. tibetense YH5	GCA_003293845.1	1293	Type II-C		294	109
F. psychrolimnae LMG 22018	GCA_003312425.1
F. fluviale HYN0086	GCA_003312915.1	/	/		/	/
F. petrolei Kopri-42	GCA_003314435.2	/	/		/	/
F. arcticum SM1502	GCA_003344925.1	/	/		/	/
F. sp AG291	GCA_003350375.1	/	/		/	/
F. glaciei DSM 19728	GCA_003350545.1	1482	Type II-C		304	109
F. aquicola DSM 100880	GCA_003385115.1	/	/		/	/
F. cutihirudinis DSM 25795	GCA_003385895.1	/	/		/	/
F. sp CJ74	GCA_003403075.1	1400	Type II-C		302	115
F. sp UBA8409	GCA_003449615.1	/	/		/	/
F. sp UBA8419	GCA_003483305.1	/	/		/	/
F. sp UBA8413	GCA_003484045.1	/	/		/	/
F. sp UBA12131	GCA_003497625.1	/	/		/	/
F. sp UBA11167	GCA_003506665.1	/	/		/	/
F. sp UBA8991	GCA_003507715.1	/	/		/	/
F. sp UBA7958	GCA_003511865.1	/	/		/	/
F. sp UBA12334	GCA_003525665.1	1449	Type II-C		294	109
F. sp UBA10157	GCA_003534545.1	/	/		/	/
F. sp 120	GCA_003633605.1	/	/		/	/
F. sp 81	GCA_003633785.1	1124	Type II-C		304	109
F. endophyticum DSM 29537	GCA_003634455.1	/	/		/	/
F. sp 102	GCA_003634615.1	1438	Type II-C		294	109
F. limicola DSM 15094	GCA_003634755.1	/	/		/	/
F. sp 123	GCA_003634825.1	/	/		/	/
F. sp 140616W15	GCA_003668995.1	1348	Type II-C		298	115
F. weaverense DSM 19727	GCA_003688495.1	/	/		/	/
F. viscosum YIM 102796	GCA_003858535.1	/	/		/	/
F. macacae YIM 102600	GCA_003865365.1	/	/		/	/
F. tangerinum YIM 102701-2	GCA_003865405.1	1444	Type II-C		295	112
F. ustbae T13	GCA_003946915.1	/	/		/	/
F. sp RSP49	GCA_003968735.1	1156	Type II-C		304	109
F. sp RSP15	GCA_003968755.1	1124	Type II-C		304	109
F. sp LS1R10	GCA_003968825.1	1446	Type II-C		304	109
F. sp LB2P53	GCA_003970305.1	1454	Type II-C		304	109
F. sp LS1P28	GCA_003970335.1	1446	Type II-C		304	109
F. bomensis RB1N8	GCA_003970355.1	1530	Type II-C		304	109
F. sp ZB4P23	GCA_003970375.1	1438	Type II-C		304	109
F. sp GSP27	GCA_003970395.1	1454	Type II-C		304	109
F. sp RSP46	GCA_003984825.1	1124	Type II-C		/	/
F. sp GSN2	GCA_003984835.1	/	/		/	/
F. sp GSP6	GCA_003984855.1	1530	Type II-C		304	109
F. cupreum CCM 8825	GCA_003996965.1	1548	Type II-C		298	115
F. sufflavum BBQ-12	GCA_004016525.1	/	/		/	/
F. cerinum 1E403	GCA_004028155.1	/	/		/	/
F. sp YO12	GCA_004119495.1	/	/		/	/
F. sp YO64	GCA_004119505.1	/	/		/	/
F. stagni WWJ-16	GCA_004122105.1	/	/		/	/
F. piscinae ICH-30	GCA_004122145.1	/	/		/	/
F. amnicola LLJ-11	GCA_004122165.1	/	/		/	/
F. anhuiense RCM74	GCA_004151235.1	/	/		/	/
F. beibuense RSKm HC5	GCA_004151245.1	/	/		/	/
F. dauae TCH3-2	GCA_004151275.1	1417	Type II-C		295	101
F. sp PMG_266	GCA_004210845.1	/	/		/	/
F. sp PMG_226	GCA_004210885.1	/	/		/	/
F. sp PMG_175	GCA_004211115.1	/	/		/	/
F. sp PMG_257	GCA_004211145.1	/	/		/	/
F. sp PMG_202	GCA_004211385.1	/	/		/	/
F. sp PMG_083	GCA_004211555.1	/	/		/	/
F. sp PH2015_06S_35_10	GCA_004293805.1	/	/		/	/
F. sp PMG_184	GCA_004295775.1	/	/		/	/
F. sp PMG_227	GCA_004295795.1	/	/		/	/
F. sp PMG_174	GCA_004296145.1	/	/		/	/
F. sp J27	GCA_004303025.1	1366	Type II-C		300	115
F. silvisoli RD-2-33	GCA_004329815.1	1370	Type II-C		298	115
F. sp 90	GCA_004339525.1	1124	Type II-C		304	109
F. circumlabens P5626	GCA_004345565.1	1436	Type II-C		304	109
F. caseinilyticum AT-3-2	GCA_004349085.1	/	/		/	/
F. sandaracinum LB-D12	GCA_004349135.1	1346	Type II-C		298	115
F. hiemivividum TSA-D2	GCA_004349145.1	/	/		/	/
F. sp GT3P67	GCA_004349155.1	/	/		/	/
F. rhamnosiphilum LB3P52	GCA_004349195.1	1533	Type II-C		298	115
F. ranwuense LB2P22	GCA_004349315.1	/	/		/	/
F. cellulosilyticum AR-3-4	GCA_004349355.1	1353	Type II-C		298	115
F. zhairuonensis A5.7	GCA_004352915.1	/	/		/	/
F. nackdongense GS13	GCA_004355225.1	/	/		/	/
F. sp P3160	GCA_004362015.1	/	/		/	/
F. sp 245	GCA_004362055.1	/	/		/	/
F. dankookense DSM 25687	GCA_004362665.1	/	/		/	/
F. cheniae DSM 22462	GCA_004363695.1	/	/		/	/
F. sp S87F.05.LMB.W.Kidney.N	GCA_004366435.1	/	/		/	/
F. sp 270	GCA_004368785.1	/	/		/	/
F. salilacus SaA2.12	GCA_004634195.1	1400	Type II-C		302	115
F. foetidum JCM 32085	GCA_004634245.1	/	/		/	/
F. humi DS2-A	GCA_004745595.1	/	/		/	/
F. sangjuense GS03	GCA_004797125.1	/	/		/	/
F. supellecticarium CC-CTC003	GCA_004801375.1	1453	Type II-C		296	112
F. sp H122	GCA_004959765.1	/	/		/	/
F. sp ASW18X	GCA_005144745.1	1414	Type II-C		297	115
F. sp F1-140-MAGs033	GCA_005792865.1	/	/		/	/
F. microcysteis MaA-Y11	GCA_006385255.1	/	/		/	/
F. sp GSA192	GCA_006386525.1	/	/		/	/
F. pectinovorum 42	GCA_006438875.1	1130	Type II-C		/	/
F. jejuense EC11	GCA_006491595.2	1544	Type II-C		299	115
F. profundi TP390	GCA_006491645.1	/	/		/	/
F. flevense NBRC 14960	GCA_006539745.1	/	/		/	/
F. zepuense ZT4R6	GCA_007097145.1	/	/		/	/
F. restrictum LB1R34	GCA_007097245.1	1125	Type II-C		304	109
F. gawalongense GSR18	GCA_007097285.1	1351	Type II-C		309	115
F. franklandianum LB3P56	GCA_007097365.1	1437	Type II-C		302	109
F. sp ZT3R18	GCA_007097385.1	1364	Type II-C		298	115
F. sp GT3R68	GCA_007109225.1	/	/		/	/
F. daemonense JCM 19455	GCA_007341385.1	/	/		/	/
F. tiangeerense CGMCC 1.6847	GCA_007830355.1	1346	Type II-C		298	130
F. noncentrifugens NBRC 108844	GCA_007992475.1	/	/		/	/
F. alkalisoli XS-5	GCA_008000935.1	/	/		/	/
F. sp Bin_23_3	GCA_008015865.1	/	/		/	/
F. sp Bin_23_2	GCA_008015935.1	/	/		/	/
F. sp XN-5	GCA_008033395.2	/	/		/	/
F. nitrogenifigens KACC 18538	GCA_008369745.1	/	/		/	/
F. sp BCD2	GCA_008501705.1	/	/		/	/
F. baculatum SNL9	GCA_008629655.1	/	/		/	/
F. luteum NBRC 112527	GCA_008806775.1	/	/		/	/
F. sp GV_Bin_9	GCA_009360735.1	/	/		/	/
F. sp LMO8	GCA_009495755.1	/	/		/	/
F. sp LMO6	GCA_009495795.1	/	/		/	/
F. sp LMO9	GCA_009495835.1	/	/		/	/
F. sp SLB02	GCA_009664855.1	/	/		/	/
F. sp LC2016-23	GCA_009674775.1	1127	Type II-C		304	109
F. resistens DSM 19382	GCA_009674815.1	/	/		/	/
F. sp LC2016-13	GCA_009707955.1	1343	Type II-C		298	115
F. sp LC2016-01	GCA_009711135.1	/	/		/	/
F. sp MC2016-06	GCA_009711165.2	/	/		/	/
F. psychrophilum CN46	GCA_009730675.1	1548	Type II-C		298	115
F. rakeshii JCM 17928	GCA_009741375.1	1430	Type II-C		294	109
F. sp I-STPP5a	GCA_009764685.1	1535	Type II-C		298	62
F. sp I-STPA6A	GCA_009764715.1	1347	Type II-C		298	115
F. hydrocarbonoxydans GA093	GCA_009789235.1	1359	/		/	/
F. sp Sd200	GCA_009826935.1	1434	Type II-C		302	115
F. sp HBTb2-11-1	GCA_009826975.1	/	/		/	/
F. sp MK4S-17	GCA_009848495.1	1548	Type II-C		302	115
F. undicola BBQ-18	GCA_009909155.2	/	/		/	/
F. ichthyis NST-5	GCA_009915155.1	1427	Type II-C		308	112
F. phycosphaerae MK012	GCA_010119235.1	/	/		/	/
F. sp Bin2_5	GCA_010365135.1	/	/		302	109
F. ajazii SSM4.2	GCA_010614725.1	1618	Type II-C		304	109
F. fluviatile TAPY14	GCA_010645065.1	/	/		/	/
F. limi THG-AG6.4	GCA_010645075.1	/	/		/	/
F. sp xlx-214	GCA_011007495.1	1122	/		/	/
F. sp Sr18	GCA_011064265.1	/	/		/	/
F. bernardetii F-372	GCA_011305415.1	/	/		/	/
F. turcicum F-339	GCA_011365745.1	/	/		/	/
F. celericrescens TWA-26	GCA_011392075.1	/	/		/	/
F. difficile KDG-16	GCA_011392115.1	/	/		/	/
F. lotistagni CYK-4	GCA_011392125.1	/	/		/	/
F. sp J49	GCA_011742145.1	/	/		/	/
F. sp JXAS1	GCA_011751075.1	1436	Type II-C		304	109
F. sp RU_4_13	GCA_012032075.1	/	/		/	/
F. sp SW22112_bin_7	GCA_012270005.1	/	/		/	/
F. sp NK2020	GCA_012837155.1	1197	Type II-C		234	115
F. silvaticum SE-s28	GCA_012911565.1	/	/		/	/
F. solisilvae SE-s27	GCA_012911605.1	1686	Type II-C		297	115
F. sp IMCC34852	GCA_013072765.1	/	/		/	/
F. sp CLA17	GCA_013112255.2	/	/		/	/
F. sp M31R6	GCA_013284035.1	1455	Type II-C		299	109
F. sp 28A	GCA_013294005.1	1529	Type II-C		298	115
F. sp 14A	GCA_013294025.1	/	/		/	/
F. sp 7E	GCA_013294075.1	/	/		/	/
F. agri MAH-1	GCA_013366395.1	/	/		/	/
F. sp LPB248	GCA_013388355.1	/	/		/	/
F. inviolabile P2-65	GCA_013389455.1	1455	Type II-C		300	109
F. sp I3-2	GCA_013389595.1	1406	Type II-C		295	112
F. sp WM.3.56	GCA_013821805.1	/	/		/	/
F. sp WM.006	GCA_013822155.1	920	Type II-C	incomplete	317	115
F. sp BC.034	GCA_013823965.1	1151	Type II-C		299	110
F. sp SW.3.132	GCA_013824365.1	/	/		/	/
F. sp xlx-214	GCA_013874595.1	1432	Type II-C		295	112
F. sp xlx-221	GCA_014050215.1	1432	Type II-C		295	112
F. gossypii DSM 100397	GCA_014138495.1	/	/		/	/
F. sp SOK18b	GCA_014156605.1	/	/		/	/
F. notoginsengisoli S00128	GCA_014207905.1	/	/		/	/
F. sp GP15	GCA_014281985.1	/	/		/	/
F. kayseriense F-47	GCA_014305095.1	/	/		/	/
F. muglaense F-60	GCA_014305155.1	1442	Type II-C		304	109
F. sp LF-bin-477	GCA_014376745.1	/	/		/	/
F. sp LF-bin-398	GCA_014377225.1	/	/		/	/
F. sp LF-bin-351	GCA_014377455.1	1446	Type II-C		294	109
F. sp LF-bin-259	GCA_014378025.1	/	/		/	/
F. sp LF-bin-258	GCA_014378065.1	/	/		/	/
F. sp LF-bin-139	GCA_014378745.1	/	/		/	/
F. sp ES-bin-45	GCA_014379405.1	/	/		/	/
F. lindanitolerans DSM 21886	GCA_014385425.1	/	/		/	/
F. macrobrachii LMG 25203	GCA_014385475.2	/	/		/	/
F. buctense B7	GCA_014486695.1	/	/		/	/
F. pokkalii L1I52	GCA_014596575.1	/	/		/	/
F. orientale CGMCC 1.12506	GCA_014638005.1	1551	Type II-C		303	109
F. palustre CGMCC 1.12811	GCA_014639535.1	/	/		/	/
F. lutivivi CGMCC 1.15347	GCA_014642275.1	/	/		/	/
F. suaedae CGMCC 1.15461	GCA_014642915.1	1358	Type II-C		297	116
F. sp D33	GCA_014748335.1	/	/		/	/
F. sp MDT1-60	GCA_014844035.1	/	/		/	/
F. sp PL0002	GCA_014858825.1	1359	Type II-C		298	115
F. sp SaA2.13	GCA_014876705.1	/	/		/	/
F. sp KB82	GCA_015182285.1	/	/		/	/
F. aquaticum 1Y8A	GCA_015223105.1	/	/		/	/
F. sp N1CT	GCA_015234525.1	/	/		/	/
F. soyangense CGMCC 1.13493	GCA_015277675.1	1465	Type II-C		299	109
F. sp MR2016-29	GCA_015350695.1	/	/		/	/
F. sp CSZ	GCA_015350725.1	/	/		/	/
F. sp JLP	GCA_015350755.1	/	/		/	/
F. sp ANB	GCA_015350765.1	1343	Type II-C		298	115
F. sp HJJ	GCA_015351475.1	1127	Type II-C		304	109
F. sp LC2016-12	GCA_015351595.1	/	/		/	/
F. sp J49	GCA_015476555.1	/	/		/	/
F. sp NTP45	GCA_015478765.1	/	/		/	/
F. sp ALJ2	GCA_015594725.1	1439	Type II-C		304	109
F. sp C15_102_105_14	GCA_015665265.1
F. sp CG_9.1	GCA_015751645.1	1458	Type II-C		304	109
F. sp CG_9.10	GCA_015752245.1	/	/		/	/
F. sp IB48	GCA_016405855.1	/	/		/	/
F. sp ASV13	GCA_016429105.1	/	/		/	/
F. agrisoli SE-1-e	GCA_016522065.1	1268	Type II-C		297	112
F. sp OdNE_18-Q3-R46-58_BATAC.16	GCA_016714905.1	/	/		/	/
F. sp OdNW_18-Q3-R42-56_BATAC.385	GCA_016718345.1	/	/		/	/
F. sp Skiv_18-Q3-R9-52_BAT3C.440	GCA_016721735.1	/	/		/	/
F. sp GN10	GCA_016735615.1	/	/		/	/
F. sp new MAG-341	GCA_016787805.1	/	/		/	/
F. sp SCN18_31_3_15_R4_B_40_63	GCA_017306835.1	1447	Type II-C		299	109
F. sp BB8	GCA_017352115.1	/	/		/	/
F. sp BIN31	GCA_017744675.1	/	/		/	/
F. sp 1355	GCA_017833415.1	/	/		/	/
F. sp CG_23.5	GCA_017875765.1	/	/		/	/
F. geliluteum P7388	GCA_017948595.1	/	/		/	/
F. flabelliforme P4023	GCA_017948675.1	/	/		/	/
F. sp Go_Leine_bin_55	GCA_017983935.1	/	/		/	/
F. sp Go_Eff_bin_104	GCA_017983975.1	1127	/		/	/
F. sp Go_LeineEff_bin_64	GCA_017984035.1	/	/		/	/
F. sp Go_LeineEff_bin_94	GCA_017984495.1	/	/		/	/
F. sp Go_Leine_bin_111	GCA_017984535.1	/	/		/	/
F. sp Go_LeineEff_bin_9	GCA_017984835.1	/	/		/	/
F. sp Go_Eff_bin_302	GCA_017985075.1	/	/		/	/
F. sp Go_Inlet_bin_84	GCA_017985295.1	/	/		/	/
F. sp Go_Leine_bin_82	GCA_017985785.1	/	/		/	/
F. sp Go_LeineEff_bin_76	GCA_017987725.1	/	/		/	/
F. sp Go_Eff_bin_279	GCA_017988155.1	/	/		/	/
F. sp Go_Inlet_bin_127	GCA_017989335.1	/	/		/	/
F. sp Go_Leine_bin_5	GCA_017989355.1	/	/		/	/
F. sp Go_SlAct_bin_437	GCA_017989615.1	/	/		/	/
F. sp Go_Prim_bin_194	GCA_017989775.1	/	/		/	/
F. sp Go_LeineEff_bin_25	GCA_017990915.1	/	/		/	/
F. sp Go_SlPrim_bin_22	GCA_017995345.1	/	/		/	/
F. sp Go_UH_bin_84	GCA_017996575.1	/	/		/	/
F. sp Go_SlPrim_bin_58	GCA_017997335.1	/	/		/	/
F. sp Go_SlPrim_bin_34	GCA_017997935.1	/	/		/	/
F. sp Go_UH_bin_98	GCA_018005075.1	/	/		/	/
F. sp Go_LeineEff_bin_74	GCA_018005995.1	/	/		/	/
F. sp Gw_UH_bin_234	GCA_018055745.1	/	/		/	/
F. sp Gw_Eff_bin_277	GCA_018062725.1	/	/		/	/
F. sp Gw_Eff_bin_253	GCA_018062905.1	/	/		/	/
F. sp E2_MB2_6	GCA_018065745.1	/	/		/	/
F. erciyesense F-328	GCA_018069925.1	/	/		/	/
F. sp CS20	GCA_018080005.1	/	/		/	/
F. psychroterrae CCM 8827	GCA_018380615.1	/	/		/	/
F. branchiicola CCM 9061	GCA_018383905.1	/	/		/	/
F. sp M30B46	GCA_018401995.1	/	/		/	/
F. sp CYK-55	GCA_018413465.1	/	/		/	/
F. sp SI034_bin155	GCA_018646575.1	/	/		/	/
F. sp SI039_bin9	GCA_018658745.1	/	/		/	/
F. sp SI074_bin133	GCA_018662585.1	/	/		/	/
F. sp SI073_bin167	GCA_018669245.1	/	/		/	/
F. sp SI037_bin185	GCA_018672535.1	/	/		/	/
F. sp SI037S4_bin55	GCA_018695495.1	/	/		/	/
F. sp ZLKRG21	GCA_018883065.1	/	/		/	/
F. sp bin-7	GCA_018993165.1	/	/		/	/
F. sp DF_1_1.41	GCA_019105125.1	/	/		/	/
F. quisquiliarum EA-12	GCA_019308285.1	/	/		/	/
F. sp NKUCC04_CG	GCA_019345525.1	/	/		/	/
F. sp NAS39	GCA_019351435.1	/	/		/	/
F. sp WSW3-B6	GCA_019613795.1	/	/		/	/
F. sp UMI-01	GCA_019656315.1	1125	Type II-C		302	101
F. sp KK2020170	GCA_019702945.1	/	/		/	/
F. sp CHNK8	GCA_019774515.1	/	/		/	/
F. psychrophilum CN38	GCA_019774595.1	1356	Type II-C		298	115
F. sp D11R37	GCA_019891545.1	/	/		/	/
F. sp 17A	GCA_020026915.1	/	/		/	/
F. hibisci THG-HG1.4	GCA_020026925.1	1127	Type II-C		304	109
F. sp bin_227	GCA_020048955.1	889	/		/	123
F. sp WC_52	GCA_020059195.1	/	/		/	/
F. sp W57	GCA_020217025.1	/	/		/	/
F. sp M144S2SP1A02QC	GCA_020403245.1	/	/		/	/
F. sp HKST-UBA82	GCA_020435755.1	/	/		/	/
F. chungbukense CS100	GCA_020805785.1	/	/		/	/
F. sp GENT11	GCA_020885975.1	/	/		/	/
F. sp GENT5	GCA_020886055.1	/	/		/	/
F. sp SHINM13	GCA_020886115.1	/	/		/	/
F. sp F-30	GCA_020905295.1	/	/		/	/
F. sp F-126	GCA_020905335.1	/	/		/	/
F. sp F-65	GCA_020905345.1	/	/		/	/
F. sp F-29	GCA_020911885.1	1420	Type II-C		303	115
F. sp F-70	GCA_020911905.1	/	/		/	/
F. sp F-323	GCA_020911925.1	1129	Type II-C		304	109
F. sp F-340	GCA_020911945.1	/	/		/	/
F. sp ENC	GCA_020991415.1	/	/		/	/
F. sp JAS	GCA_020991455.1	/	/		/	/
F. sp EDS	GCA_020991525.1	/	/		/	/
F. sp KSM-R2A25	GCA_021172145.1	1345	Type II-C		298	115
F. sp KSM-R2A30	GCA_021172165.1	/	/		/	/
F. omnivorum CGMCC 1.2747	GCA_900099915.1	1480	Type II-C		304	109
F. saliperosum CGMCC 1.3801	GCA_900100625.1	/	/		/	/
F. caeni CGMCC 1.7031	GCA_900101895.1	/	/		/	/
F. degerlachei DSM 15718	GCA_900106645.1	/	/		/	/
F. gillisiae DSM 22376	GCA_900107635.1	/	/		/	/
F. urumqiense CGMCC 1.9230	GCA_900108015.1	/	/		/	/
F. marinum CGMCC 1.10825	GCA_900108395.1	1431	Type II-C		295	112
F. terrigena DSM 17934	GCA_900108955.1	/	/		/	/
F. sp FV08	GCA_900110335.1	1130	Type II-C		304	109
F. sinopsychrotolerans CGMCC 1.8704	GCA_900110375.1	/	/		/	/
F. urocaniciphilum DSM 27078	GCA_900110615.1	/	/		/	/
F. swingsii DSM 21789	GCA_900111965.1	/	/		/	/
F. phragmitis CGMCC 1.10370	GCA_900112575.1	/	/		/	/
F. xueshanense CGMCC 1.9227	GCA_900112975.1	/	/		/	/
F. ummariense DS-12	GCA_900115115.1	/	/		/	/
F. fontis DSM 25660	GCA_900129405.1	621	Type II-C	incomplete	295	109
F. fluvii DSM 19978	GCA_900129545.1	/	/		/	/
F. defluvii DSM 17963	GCA_900129555.1	/	/		/	/
F. segetis DSM 19741	GCA_900129575.1	/	/		/	/
F. micromati DSM 17659	GCA_900129585.1	1541	Type II-C		298	115
F. sp CF108	GCA_900129795.1	1130	Type II-C		304	109
F. terrae DSM 18829	GCA_900142035.1	1458	Type II-C		294	109
F. xanthum DSM 3661	GCA_900142695.1	1539	Type II-C		298	115
F. saccharophilum DSM 1811	GCA_900142735.1	/	/		/	/
F. xinjiangense CGMCC 1.2749	GCA_900142885.1	1449	Type II-C		298	115
F. cucumis DSM 18830	GCA_900148835.1	/	/		/	/
F. sp OV086	GCA_900187965.1	/	/		/	/
F. sp UMGS607	GCA_900543775.1	/	/		/	/
F. sp nbed44b64	GCA_902168145.1	/	/		/	/
F. sp 9AF	GCA_902506265.1	/	/		/	/
F. sp 9R	GCA_902506345.1	/	/		/	/
F. collinsii CECT7796	GCA_902804485.1	/	/		/	/
F. sp conventional rainbow trout larvae	GCA_903469665.1	/	/		/	/
F. panici PXU-55	GCA_903819335.1	/	/		/	/
F. salmonis CIP 111411	GCA_903819435.1	1525	Type II-C		304	109
F. bizetiae CIP 105534	GCA_904425415.1	/	/		/	/
F. sp FRAM18_bin163	GCA_905182595.1	/	/		/	/
F. sp SRR3646320_bin.6_MetaBAT_v2.12.1_MAG	GCA_913054515.1	/	/		/	/
F. sp SRR3933271_bin.5_MetaBAT_v2.12.1_MAG	GCA_913058235.1	/	/		/	/
F. sp SRR3933179_bin.4_MetaBAT_v2.12.1_MAG	GCA_913058285.1	/	/		/	/
F. sp SRR3933266_bin.2_MetaBAT_v2.12.1_MAG	GCA_913060575.1	/	/		/	/
F. sp SRR3933249_bin.20_MetaBAT_v2.12.1_MAG	GCA_913061465.1	/	/		/	/
F. sp SP350_3_metabat2_genome_mining.1	GCA_913774245.1	/	/		/	/
F. sp maxbin_SP149_2.004_cleaned	GCA_913775865.1	/	/		/	/
F. sp maxbin_SP139_2.003_cleaned	GCA_913778065.1	/	/		/	/
F. sp CECT 9288	GCA_918731615.1	/	/		/	/
